# Supplementary material for: NRF2 and Thioredoxin Reductase 1 as Modulators of Interactions between Zinc and Selenium
Source: Antioxidants (Basel). 2024 Oct 8;13(10):1211. doi: 10.3390/antiox13101211 (PMC11505002; doi:10.3390/antiox13101211)
Supplement: Supplementary file 1 [file antioxidants-13-01211-s001.zip]

Archive with 1 entries (1 files):
- antioxidants-3230401-supplementary.pdf
